# Supplementary material for: Efficacy of Cardiopulmonary Resuscitation Using Automatic Compression—Defibrillation Apparatus: An Animal Study and A Manikin-Based Simulation Study
Source: J Clin Med. 2023 Aug 16;12(16):5333. doi: 10.3390/jcm12165333 (PMC10455516; doi:10.3390/jcm12165333)
Supplement: Supplementary file 1 [file jcm-12-05333-s001.zip]

Archive with 1 entries (1 files):
- jcm-2544405-supplementary.pdf
